# Supplementary material for: New Chondrosarcoma Cell Lines with Preserved Stem Cell Properties to Study the Genomic Drift During In Vitro/In Vivo Growth
Source: J Clin Med. 2019 Apr 4;8(4):455. doi: 10.3390/jcm8040455 (PMC6518242; doi:10.3390/jcm8040455)
Supplement: Supplementary file 1 [file jcm-08-00455-s001.zip]

Archive with 6 entries (6 files):
- Supplemental Information - Rey et al.pdf
- Rey et al - Table S1.docx
- Rey et al - Table S2.docx
- Rey et al - Figure S1.tif
- Rey et al - Figure S2.tif
- Rey et al - Table S3.docx
